# Supplementary material for: Exploring the Genetic Correlation Between Growth and Immunity Based on Summary Statistics of Genome-Wide Association Studies
Source: Front Genet. 2018 Sep 14;9:393. doi: 10.3389/fgene.2018.00393 (PMC6149433; doi:10.3389/fgene.2018.00393)
Supplement: Supplementary file 3 [file Table_3.XLSX]

## Sheet: Table S3
Table S3. Pleiotropic genomic regions and SNPs with highest absolute Z scores for each trait
#Chr;Start;End: the location of the genomic regions
#Trait combination: the pairs of "immune_growth" trait which are separated by semicolons
#Trait: the traits that are involved in the Trait combination and are separated by comma
#SNPs: minimum P-values in the region for each phenotype. nan = missing data. space-delimited, in format [phenotype]:[best snp]:[Z scores for all phenotypes in same order as in Trait]
Chr	Start	End	Trait combination	Trait	SNPs
chr1	76729651	79658861	CD_HEIGHT	CD,HEIGHT	CD:rs17391694:4.419(9.9e-06),8.142(3.9e-16) HEIGHT:rs17391694:4.419(9.9e-06),8.142(3.9e-16)
chr1	154770403	156335111	ALL_BW;EO_BW	ALL,BW,EO	ALL:rs1870940:-4.448(8.663e-06),-6.793(1.1e-11),-3.809(0.0001397) BW:rs3753639:3.888(0.000101),-6.852(7.3e-12),-3.692(0.0002224) EO:rs76798800:-4.209(2.569e-05),-6.624(3.5e-11),-4.309(1.64e-05)
chr1	154771916	156335111	EO_BL;ALL_HEIGHT;EO_HEIGHT;ALL_BL	ALL,BL,EO,HEIGHT	ALL:rs905938:4.124(3.719e-05),5.151(2.587e-07),-4.308(1.646e-05),5.431(5.6e-08) BL:rs905938:4.124(3.719e-05),5.151(2.587e-07),-4.308(1.646e-05),5.431(5.6e-08) EO:rs905938:4.124(3.719e-05),5.151(2.587e-07),-4.308(1.646e-05),5.431(5.6e-08) HEIGHT:rs905938:4.124(3.719e-05),5.151(2.587e-07),-4.308(1.646e-05),5.431(5.6e-08)
chr1	178956553	181140881	MONO_HEIGHT;WBC_HEIGHT	HEIGHT,MONO,WBC	HEIGHT:rs3795504:-4.596(4.3e-06),4.683(2.822e-06),3.733(0.0001889) MONO:rs3795503:4.344(1.4e-05),-5.583(2.37e-08),-4.424(9.702e-06) WBC:rs3795503:4.344(1.4e-05),-5.583(2.37e-08),-4.424(9.702e-06)
chr1	197313189	199238445	BASO_HEIGHT	BASO,HEIGHT	BASO:rs10919615:-5.697(1.22e-08),3.987(6.7e-05) HEIGHT:rs12239179:-5.618(1.929e-08),4.060(4.9e-05)
chr2	23342140	24686441	WBC_BW;GRAN_BW;LYMPH_BW;NEUT_BW	BW,GRAN,LYMPH,NEUT,WBC	BW:rs181211713:6.78(1.2e-11),5.260(1.437e-07),13.038(7.483e-39),5.501(3.774e-08),8.965(3.091e-19) BW:rs7575873:6.78(1.2e-11),5.178(2.248e-07),13.075(4.551e-39),5.410(6.32e-08),8.918(4.737e-19) GRAN:rs2543666:3.673(2.4e-04),-5.650(1.602e-08),-8.116(4.819e-16),-5.835(5.378e-09),-7.484(7.232e-14) LYMPH:rs72781680:6.333(2.4e-10),5.001(5.689e-07),13.201(8.623e-40),5.214(1.85e-07),8.767(1.833e-18) NEUT…
chr2	24689512	26893583	CD_PG;IBD_OBESITY;IBD_BMI;IBD_PG;CD_BMI;CD_OBESITY	BMI,CD,IBD,OBESITY,PG	BMI:rs11676272:9.828(8.548e-23),6.515(7.282e-11),6.389(1.675e-10),5.823(5.767e-09),-5.426(5.77630875395533e-08) CD:rs4665736:-7.646(2.077e-14),6.686(2.301e-11),6.101(1.054e-09),-6.331(2.429e-10),5.727(1.02431024840729e-08) IBD:rs10182181:9.488(2.359e-21),6.665(2.645e-11),6.509(7.561e-11),6.41(1.457e-10),-5.436(5.46284359061777e-08) OBESITY:rs6752378:9.544(1.371e-21),-6.645(3.04e-11),-6.470(9.797e…
chr2	26895947	28597624	NEUT_HEIGHT;WBC_HEIGHT;MONO_HEIGHT;CD_HEIGHT;MWBC_HEIGHT;LYMPH_HEIGHT;IBD_HEIGHT;GRAN_HEIGHT	CD,GRAN,HEIGHT,IBD,LYMPH,MONO,MWBC,NEUT,WBC	CD:rs1260326:-6.536(6.316e-11),-8.618(6.813e-18),6.758(1.4e-11),-5.334(9.609e-08),-7.027(2.114e-12),3.993(6.538e-05),-7.828(4.949e-15),-9.073(1.155e-19),-9.350(8.746e-21) GRAN:rs1260326:-6.536(6.316e-11),-8.618(6.813e-18),6.758(1.4e-11),-5.334(9.609e-08),-7.027(2.114e-12),3.993(6.538e-05),-7.828(4.949e-15),-9.073(1.155e-19),-9.350(8.746e-21) HEIGHT:rs780094:-6.322(2.587e-10),-7.563(3.949e-14),6.8…
chr2	40281597	43309247	EO_BW	BW,EO	BW:rs6755144:4.435(9.2e-06),1.762(0.07815) EO:rs11680958:4.173(3.0e-05),-4.949(7.449e-07)
chr2	43310482	44313387	WBC_BW	BW,WBC	BW:rs10495901:4.658(3.2e-06),-4.407(1.049e-05) WBC:rs12473294:-4.417(1.0e-05),-4.521(6.163e-06)
chr2	157560635	158532042	WBC_BW	BW,WBC	BW:rs6437106:-4.378(1.2e-05),0.162(0.8713) WBC:rs867359:-3.916(9.0e-05),-4.640(3.49e-06)
chr2	225840782	228117466	LYMPH_HEIGHT;MONO_HEIGHT	HEIGHT,LYMPH,MONO	HEIGHT:rs13017230:-4.541(5.6e-06),6.157(7.402e-10),7.036(1.972e-12) LYMPH:rs11686139:-4.503(6.7e-06),6.199(5.684e-10),7.205(5.787e-13) MONO:rs11686139:-4.503(6.7e-06),6.199(5.684e-10),7.205(5.787e-13)
chr3	46659860	47725315	BASO_HEIGHT	BASO,HEIGHT	BASO:rs13092573:4.945(7.607e-07),3.330(0.00087) HEIGHT:rs17784714:-4.909(9.137e-07),-5.868(4.4e-09)
chr3	47734015	49313978	BASO_HEIGHT	BASO,HEIGHT	BASO:rs11706549:-3.961(7.453e-05),-5.407(6.4e-08) HEIGHT:rs11706549:-3.961(7.453e-05),-5.407(6.4e-08)
chr3	51860817	54077334	CD_HEIGHT	CD,HEIGHT	CD:rs2581830:-5.770(7.944e-09),-10.345(4.4e-25) HEIGHT:rs2581830:-5.770(7.944e-09),-10.345(4.4e-25)
chr3	139954597	141338997	LYMPH_BW	BW,LYMPH	BW:rs7650602:-4.378(1.2e-05),7.930(2.197e-15) LYMPH:rs7650602:-4.378(1.2e-05),7.930(2.197e-15)
chr3	139955819	141338641	ALL_BW	ALL,BW	ALL:rs7625643:-5.934(2.963e-09),-4.025(5.7e-05) BW:rs7650602:-5.886(3.954e-09),-4.378(1.2e-05)
chr3	156009614	157311596	MWBC_BW;MWBC_MBW	BW,MBW,MWBC	BW:rs900399:-13.475(2.2e-41),-4.716(2.4e-06),3.717(0.0002013) MBW:rs10049088:-13.356(1.1e-40),-4.825(1.4e-06),3.995(6.464e-05) MWBC:rs56082403:13.436(3.7e-41),-3.062(2.2e-03),4.028(5.618e-05)
chr3	186891908	188850633	BASO_HEIGHT	BASO,HEIGHT	BASO:rs6765474:5.008(5.503e-07),5.293(1.2e-07) HEIGHT:rs4686904:-4.223(2.406e-05),-6.673(2.5e-11)
chr4	37255211	38906951	WBC_BW	BW,WBC	BW:rs4540058:-4.360(1.3e-05),-3.714(0.0002037) BW:rs4833079:4.360(1.3e-05),6.705(2.008e-11) WBC:rs34089598:-4.173(3.0e-05),7.192(6.381e-13)
chr4	56548407	58933960	WBC_HEIGHT;LYMPH_HEIGHT	HEIGHT,LYMPH,WBC	HEIGHT:rs3796529:8.359(6.3e-17),-4.701(2.593e-06),-5.376(7.634e-08) LYMPH:rs2227901:8.336(7.7e-17),-4.738(2.16e-06),-5.293(1.2e-07) WBC:rs3796529:8.359(6.3e-17),-4.701(2.593e-06),-5.376(7.634e-08)
chr4	100678905	103220401	IBD_HEIGHT;ALL_BMI;CD_BMI;ALL_HEIGHT;IBD_BMI;CD_HEIGHT	ALL,BMI,CD,HEIGHT,IBD	ALL:rs13107325:4.505(6.646e-06),5.701(1.194e-08),-7.060(1.665e-12),-5.105(3.3e-07),-4.978(6.436e-07) BMI:rs13107325:4.505(6.646e-06),5.701(1.194e-08),-7.060(1.665e-12),-5.105(3.3e-07),-4.978(6.436e-07) CD:rs13107325:4.505(6.646e-06),5.701(1.194e-08),-7.060(1.665e-12),-5.105(3.3e-07),-4.978(6.436e-07) HEIGHT:rs13107325:4.505(6.646e-06),5.701(1.194e-08),-7.060(1.665e-12),-5.105(3.3e-07),-4.978(6.43…
chr4	103224534	105304214	CD_BMI	BMI,CD	BMI:rs13114461:5.358(8.437e-08),-5.185(2.163e-07) CD:rs13114738:4.853(1.218e-06),-5.206(1.93e-07)
chr4	105305419	107501140	GRAN_BW;NEUT_BW	BW,GRAN,NEUT	BW:rs144901683:-4.526(6.0e-06),-1.727(0.08423),-1.616(0.1061) GRAN:rs7679673:4.265(2.0e-05),-6.424(1.325e-10),-6.376(1.82e-10) NEUT:rs7679673:4.265(2.0e-05),-6.424(1.325e-10),-6.376(1.82e-10)
chr5	71241023	73759199	WBC_MBW;MONO_MBW	MBW,MONO,WBC	MBW:rs7708005:-3.891(1.0e-04),-5.900(3.631e-09),-6.663(2.692e-11) MONO:rs4703904:-0.974(3.3e-01),-6.245(4.232e-10),-4.890(1.007e-06) WBC:rs2338224:3.486(4.9e-04),-5.593(2.234e-08),-6.796(1.077e-11)
chr5	129521126	132138324	BASO_HEIGHT	BASO,HEIGHT	BASO:rs17622208:-5.813(6.145e-09),11.722(9.8e-32) HEIGHT:rs7701414:-4.951(7.382e-07),12.271(1.3e-34)
chr6	25684606	26762772	ALL_BW	ALL,BW	ALL:rs1009181:-4.988(6.089e-07),-2.938(3.3e-03) BW:rs9379832:-4.227(2.373e-05),5.404(6.5e-08)
chr6	31704294	32634467	EO_HEIGHT;GRAN_HEIGHT	EO,GRAN,HEIGHT	EO:rs389883:15.743(7.674e-56),14.936(1.921e-50),-10.958(6.1e-28) GRAN:rs389883:15.743(7.674e-56),14.936(1.921e-50),-10.958(6.1e-28) HEIGHT:rs389883:15.743(7.674e-56),14.936(1.921e-50),-10.958(6.1e-28)
chr6	33267103	35452346	MONO_PG	MONO,PG	MONO:rs16894959:-4.991(6.004e-07),4.857(1.18923248543039e-06) PG:rs9469890:-4.461(8.14e-06),5.338(9.41278293721706e-08)
chr6	107450342	108463204	LYMPH_MBW	LYMPH,MBW	LYMPH:rs6568490:5.953(2.631e-09),-0.510(6.1e-01) MBW:rs1554312:5.283(1.269e-07),-5.182(2.2e-07)
chr6	129861031	130934771	WBC_MBW;NEUT_BW;GRAN_BW;BASO_MBW;WBC_BW;LYMPH_MBW	BASO,BW,GRAN,LYMPH,MBW,NEUT,WBC	BASO:rs7760760:4.222(2.419e-05),4.513(6.4e-06),2.737(0.006202),5.235(1.646e-07),-4.479(7.5e-06),2.577(0.009973),4.376(1.21e-05) BW:rs1415701:3.462(0.0005369),-5.955(2.6e-09),3.501(0.0004643),4.316(1.592e-05),-5.897(3.7e-09),3.250(0.001154),4.765(1.893e-06) GRAN:rs6569647:3.114(0.001848),-4.565(5.0e-06),3.563(0.000367),2.883(0.00394),-3.775(1.6e-04),3.451(0.0005586),4.228(2.362e-05) LYMPH:rs132098…
chr6	129861392	130934771	LYMPH_HEIGHT	HEIGHT,LYMPH	HEIGHT:rs6569648:-12.673(8.3e-37),6.375(1.824e-10) LYMPH:rs6569648:-12.673(8.3e-37),6.375(1.824e-10)
chr7	2062621	2771642	NEUT_BW;GRAN_BW;WBC_MBW;IBD_BW;ALL_BW;UC_BW;WBC_BW;MWBC_MBW;MWBC_BW	ALL,BW,GRAN,IBD,MBW,MWBC,NEUT,UC,WBC	ALL:rs798544:-3.855(0.0001159),-5.089(3.6e-07),3.969(7.223e-05),4.787(1.692e-06),-3.036(2.4e-03),4.330(1.494e-05),3.762(0.0001684),6.107(1.014e-09),4.721(2.351e-06) BW:rs4719648:-2.329(0.01987),-5.279(1.3e-07),-3.712(0.0002053),2.316(0.02054),2.044(4.1e-02),-3.932(8.426e-05),-3.545(0.0003926),2.508(0.01214),-4.399(1.086e-05) BW:rs798548:3.715(0.000203),-5.462(4.7e-08),4.079(4.527e-05),nan,-3.09(2…
chr7	2065914	2771642	UC_HEIGHT;IBD_HEIGHT	HEIGHT,IBD,UC	HEIGHT:rs798556:-17.280(6.6e-67),4.762(1.92e-06),6.119(9.424e-10) IBD:rs798544:-17.092(1.7e-65),4.787(1.692e-06),6.107(1.014e-09) UC:rs798556:-17.280(6.6e-67),4.762(1.92e-06),6.119(9.424e-10)
chr7	2772261	4573169	MWBC_BW;WBC_BW;ALL_BW;GRAN_BW;NEUT_BW	ALL,BW,GRAN,MWBC,NEUT,WBC	ALL:rs73044338:-4.410(1.034e-05),-1.015(3.1e-01),-0.012(0.9902),-0.142(0.8867),-0.033(0.9734),-0.438(0.6616) BW:rs798498:3.642(0.0002708),-5.686(1.3e-08),4.209(2.567e-05),4.539(5.639e-06),3.956(7.624e-05),4.763(1.912e-06) GRAN:rs2533878:-3.856(0.0001152),-5.150(2.6e-07),4.622(3.795e-06),4.883(1.045e-06),4.472(7.755e-06),4.992(5.969e-07) MWBC:rs2527690:-2.163(0.03052),-4.107(4.0e-05),4.533(5.827e-…
chr7	2772290	4573169	IBD_BW;UC_BW	BW,IBD,UC	BW:rs798498:-5.686(1.3e-08),-4.753(2.004e-06),-6.302(2.933e-10) IBD:rs798502:-5.150(2.6e-07),-5.241(1.6e-07),-6.608(3.895e-11) UC:rs798506:5.253(1.5e-07),-5.203(1.96e-07),-6.751(1.469e-11)
chr7	23472061	25077097	WBC_BW;MWBC_BW;NEUT_BW;GRAN_BW	BW,GRAN,MWBC,NEUT,WBC	BW:rs11765649:6.196(5.8e-10),4.250(2.135e-05),4.130(3.63e-05),4.242(2.211e-05),4.332(1.476e-05) GRAN:rs11765649:6.196(5.8e-10),4.250(2.135e-05),4.130(3.63e-05),4.242(2.211e-05),4.332(1.476e-05) MWBC:rs11765649:6.196(5.8e-10),4.250(2.135e-05),4.130(3.63e-05),4.242(2.211e-05),4.332(1.476e-05) NEUT:rs11765649:6.196(5.8e-10),4.250(2.135e-05),4.130(3.63e-05),4.242(2.211e-05),4.332(1.476e-05) WBC:rs117…
chr7	71874997	73333954	NEUT_MBW;GRAN_MBW;WBC_MBW	GRAN,MBW,NEUT,WBC	GRAN:rs34121855:-4.823(1.414e-06),3.195(1.4e-03),-5.185(2.162e-07),-4.559(5.138e-06) MBW:rs17145750:-4.599(4.25e-06),4.102(4.1e-05),-4.997(5.829e-07),-4.589(4.463e-06) NEUT:rs34121855:-4.823(1.414e-06),3.195(1.4e-03),-5.185(2.162e-07),-4.559(5.138e-06) WBC:rs35368205:-4.720(2.355e-06),-3.695(2.2e-04),-5.011(5.401e-07),-4.604(4.143e-06)
chr7	98716494	100196525	MWBC_MBW;NEUT_MBW;WBC_MBW;GRAN_MBW	GRAN,MBW,MWBC,NEUT,WBC	GRAN:rs10278040:-3.713(0.0002049),4.658(3.2e-06),-3.976(7.001e-05),-3.626(0.000288),-4.352(1.349e-05) MBW:rs45446698:-3.364(0.0007685),5.588(2.3e-08),-3.646(0.0002667),-3.250(0.001156),-3.499(0.0004678) MWBC:rs10278040:-3.713(0.0002049),4.658(3.2e-06),-3.976(7.001e-05),-3.626(0.000288),-4.352(1.349e-05) NEUT:rs10278040:-3.713(0.0002049),4.658(3.2e-06),-3.976(7.001e-05),-3.626(0.000288),-4.352(1.3…
chr7	134307947	135590675	WBC_BW;LYMPH_BW	BW,LYMPH,WBC	BW:rs2347697:4.244(2.2e-05),-4.721(2.343e-06),-4.171(3.034e-05) LYMPH:rs2347694:3.314(9.2e-04),-5.056(4.272e-07),-3.592(0.0003276) WBC:rs2347696:4.113(3.9e-05),-4.849(1.24e-06),-4.352(1.352e-05)
chr8	54419553	55943994	WBC_HEIGHT	HEIGHT,WBC	HEIGHT:rs10111718:5.265(1.4e-07),0.438(0.6614) WBC:rs10104003:5.143(2.7e-07),-5.504(3.704e-08)
chr8	126410966	128658961	EO_BW	BW,EO	BW:rs2003370:5.199(2.0e-07),-2.487(0.01288) EO:rs12550442:-1.476(1.4e-01),4.894(9.89e-07)
chr9	20464928	22203800	BASO_HEIGHT	BASO,HEIGHT	BASO:rs10811664:-4.973(6.602e-07),-3.418(0.00063) HEIGHT:rs10965269:-4.259(2.056e-05),-4.904(9.4e-07)
chr9	96671698	98921816	MWBC_BW;WBC_BW	BW,MWBC,WBC	BW:rs3780573:-8.615(7.0e-18),-3.117(0.001824),-3.271(0.001071) MWBC:rs28698544:-7.349(2.0e-13),-4.240(2.231e-05),-3.990(6.609e-05) WBC:rs28698544:-7.349(2.0e-13),-4.240(2.231e-05),-3.990(6.609e-05)
chr9	112778426	114830846	MONO_BW;WBC_BW	BW,MONO,WBC	BW:rs1411424:5.595(2.2e-08),-36.521(5.11e-292),-6.530(6.564e-11) MONO:rs10980797:-5.293(1.2e-07),-37.749(1.36e-312),-6.958(3.46e-12) WBC:rs12344280:2.366(1.8e-02),35.284(1.03e-272),7.179(7.027e-13)
chr9	124871322	126971353	LYMPH_BW;MONO_BW	BW,LYMPH,MONO	BW:rs10818797:6.439(1.2e-10),-3.727(0.0001937),-3.527(0.0004206) LYMPH:rs10985915:5.363(8.2e-08),-4.418(9.972e-06),-3.274(0.00106) MONO:rs700071:-5.837(5.3e-09),4.311(1.626e-05),4.241(2.227e-05)
chr9	135298917	137040548	GRAN_BW;NEUT_BW;BASO_BW;MWBC_BW;WBC_BW	BASO,BW,GRAN,MWBC,NEUT,WBC	BASO:rs1633768:-5.753(8.779e-09),1.08(2.8e-01),-2.292(0.02193),-1.944(0.05191),-1.780(0.075),-1.192(0.2334) BW:rs2519093:-4.819(1.441e-06),-4.509(6.5e-06),-9.061(1.293e-19),-9.738(2.07e-22),-8.723(2.704e-18),-9.184(4.138e-20) GRAN:rs635634:-4.699(2.61e-06),-4.314(1.6e-05),-9.156(5.403e-20),-9.837(7.772e-23),-8.855(8.402e-19),-9.287(1.583e-20) MWBC:rs635634:-4.699(2.61e-06),-4.314(1.6e-05),-9.156(…
chr10	29783692	30457506	LYMPH_BW;WBC_BW;MONO_BW	BW,LYMPH,MONO,WBC	BW:rs59895814:-4.276(1.9e-05),-4.056(4.995e-05),-4.269(1.965e-05),-3.620(0.0002941) LYMPH:rs2798917:3.719(2.0e-04),4.960(7.035e-07),5.571(2.532e-08),4.954(7.288e-07) MONO:rs2488034:-3.846(1.2e-04),4.854(1.209e-06),5.610(2.028e-08),4.999(5.772e-07) WBC:rs2505108:3.732(1.9e-04),4.934(8.06e-07),5.475(4.371e-08),5.029(4.922e-07)
chr10	29783692	30457133	WBC_HEIGHT;MONO_HEIGHT;LYMPH_HEIGHT	HEIGHT,LYMPH,MONO,WBC	HEIGHT:rs2488035:4.491(7.1e-06),4.801(1.576e-06),5.568(2.575e-08),4.970(6.681e-07) LYMPH:rs2488034:4.45(8.6e-06),4.854(1.209e-06),5.610(2.028e-08),4.999(5.772e-07) MONO:rs2488034:4.45(8.6e-06),4.854(1.209e-06),5.610(2.028e-08),4.999(5.772e-07) WBC:rs2488034:4.45(8.6e-06),4.854(1.209e-06),5.610(2.028e-08),4.999(5.772e-07)
chr10	30459109	31907445	LYMPH_BW;WBC_BW;MONO_BW;MWBC_BW	BW,LYMPH,MONO,MWBC,WBC	BW:rs34145641:-4.276(1.9e-05),-4.747(2.068e-06),-5.582(2.381e-08),-4.033(5.5e-05),-4.984(6.231e-07) LYMPH:rs475616:3.944(8.0e-05),5.219(1.801e-07),6.068(1.292e-09),4.430(9.435e-06),5.516(3.464e-08) MONO:rs475616:3.944(8.0e-05),5.219(1.801e-07),6.068(1.292e-09),4.430(9.435e-06),5.516(3.464e-08) MWBC:rs1571956:-4.138(3.5e-05),5.051(4.405e-07),5.881(4.082e-09),4.507(6.584e-06),5.419(6.002e-08) WBC:r…
chr10	70196183	72220817	LYMPH_BW	BW,LYMPH	BW:rs10762269:-5.111(3.2e-07),1.393(0.1636) LYMPH:rs7914256:2.346(1.9e-02),6.200(5.643e-10)
chr10	93336938	95395727	MWBC_BW;CD_BW;EO_BW;UC_BW;IBD_BW;GRAN_BW	BW,CD,EO,GRAN,IBD,MWBC,UC	BW:rs2497304:-7.617(2.6e-14),3.850(0.0001181),-7.560(4.037e-14),-3.624(0.0002898),4.977(6.467e-07),-3.516(0.0004383),4.087(4.379e-05) CD:rs11187019:-6.862(6.8e-12),4.713(2.436e-06),6.848(7.492e-12),1.975(0.04832),4.911(9.056e-07),2.125(0.03359),3.317(0.000911) EO:rs9420589:7.225(5.0e-13),4.229(2.346e-05),-8.094(5.783e-16),-3.656(0.0002564),5.552(2.819e-08),-3.639(0.0002734),4.429(9.481e-06) GRAN:…
chr10	95396491	96220615	GRAN_BW;LYMPH_BW;MONO_BW;WBC_BW;MWBC_BW	BW,GRAN,LYMPH,MONO,MWBC,WBC	BW:rs57866767:-4.991(6.0e-07),-4.061(4.891e-05),-5.306(1.118e-07),-5.203(1.961e-07),-4.476(7.607e-06),-5.579(2.419e-08) GRAN:rs7078844:3.775(1.6e-04),4.786(1.704e-06),4.433(9.277e-06),4.986(6.173e-07),5.242(1.592e-07),5.916(3.295e-09) LYMPH:rs11187838:-4.912(9.0e-07),-4.123(3.74e-05),-5.334(9.584e-08),-5.218(1.81e-07),-4.549(5.399e-06),-5.653(1.577e-08) MONO:rs11187838:-4.912(9.0e-07),-4.123(3.74…
chr10	104380686	106694980	MWBC_BW;MONO_BW;WBC_BW;GRAN_BW	BW,GRAN,MONO,MWBC,WBC	BW:rs79237883:-5.514(3.5e-08),-4.506(6.599e-06),-5.863(4.542e-09),-4.945(7.604e-07),-5.124(2.987e-07) GRAN:rs7917772:-1.036(3.0e-01),5.356(8.532e-08),3.264(0.0011),5.422(5.895e-08),5.998(2.001e-09) MONO:rs4147157:-3.826(1.3e-04),-4.384(1.164e-05),-6.387(1.691e-10),-4.811(1.503e-06),-5.056(4.278e-07) MWBC:rs7917772:-1.036(3.0e-01),5.356(8.532e-08),3.264(0.0011),5.422(5.895e-08),5.998(2.001e-09) WB…
chr10	125920900	127999424	LYMPH_HEIGHT	HEIGHT,LYMPH	HEIGHT:rs10794175:6.870(6.4e-12),-5.069(3.992e-07) LYMPH:rs10901796:-5.396(6.8e-08),5.466(4.61e-08)
chr11	47008379	49863812	WBC_HEIGHT	HEIGHT,WBC	HEIGHT:rs1681630:-9.243(2.4e-20),6.630(3.356e-11) WBC:rs1681630:-9.243(2.4e-20),6.630(3.356e-11)
chr11	55082693	58457315	UC_BW	BW,UC	BW:rs4519112:4.786(1.7e-06),4.311(1.622e-05) UC:rs12283414:-4.658(3.2e-06),4.990(6.042e-07)
chr11	58789241	62219776	WBC_HEIGHT	HEIGHT,WBC	HEIGHT:rs2727270:-5.030(4.9e-07),-2.567(0.01025) WBC:rs174549:-4.288(1.8e-05),-6.533(6.468e-11)
chr11	116383348	117746741	MONO_BW	BW,MONO	BW:rs10160755:4.596(4.3e-06),4.602(4.189e-06) MONO:rs10892057:4.445(8.8e-06),4.776(1.785e-06)
chr12	12733591	15240816	LYMPH_BW;WBC_BW	BW,LYMPH,WBC	BW:rs11055034:-5.219(1.8e-07),7.471(7.974e-14),4.709(2.484e-06) LYMPH:rs77216612:5.008(5.5e-07),7.827(5.008e-15),4.758(1.96e-06) WBC:rs10845621:4.935(8.0e-07),7.741(9.828e-15),4.881(1.053e-06)
chr12	12736119	15239535	LYMPH_BL;WBC_BL	BL,LYMPH,WBC	BL:rs11055034:-4.209(2.562e-05),7.471(7.974e-14),4.709(2.484e-06) LYMPH:rs11055034:-4.209(2.562e-05),7.471(7.974e-14),4.709(2.484e-06) WBC:rs11055034:-4.209(2.562e-05),7.471(7.974e-14),4.709(2.484e-06)
chr12	65560152	67180979	NEUT_MBW	MBW,NEUT	MBW:rs1351394:-6.416(1.4e-10),2.703(0.006874) NEUT:rs1585897:-4.798(1.6e-06),3.968(7.261e-05)
chr12	110337874	113261104	ALL_BW;ALL_MBW	ALL,BW,MBW	ALL:rs7137828:5.330(9.825e-08),-4.639(3.5e-06),-5.332(9.7e-08) BW:rs10774625:-5.026(5.003e-07),4.692(2.7e-06),5.386(7.2e-08) MBW:rs3184504:-5.284(1.262e-07),4.671(3.0e-06),6.168(6.9e-10)
chr12	110337874	113261782	LYMPH_MBW;UC_MBW;GRAN_MBW;IBD_MBW;MONO_MBW;CD_MBW;LYMPH_BW;NEUT_MBW;MWBC_BW;MWBC_MBW;WBC_BW;BASO_MBW;MONO_BW;GRAN_BW;NEUT_BW;BASO_BW;UC_BW;EO_BW;EO_MBW;WBC_MBW	BASO,BW,CD,EO,GRAN,IBD,LYMPH,MBW,MONO,MWBC,NEUT,UC,WBC	BASO:rs11065979:7.121(1.07e-12),3.954(7.7e-05),-4.887(1.022e-06),25.610(1.19e-144),8.633(5.963e-18),-5.906(3.5e-09),22.387(5.32e-111),4.811(1.5e-06),12.682(7.395e-37),9.697(3.104e-22),6.364(1.961e-10),-4.674(2.958e-06),16.110(2.155e-58) BW:rs10774625:-6.436(1.223e-10),4.692(2.7e-06),-4.913(8.975e-07),-27.811(3.20e-170),-9.189(3.983e-20),-5.999(1.981e-09),-23.862(7.65e-126),5.386(7.2e-08),-13.413(…
chr12	110341317	113260896	ATH_MBW	ATH,MBW	ATH:rs653178:3.935(.0000833),5.943(2.8e-09) MBW:rs3184504:3.930(.0000851),6.168(6.9e-10)
chr12	122009763	124976982	LYMPH_BW;ALL_BW;EO_BW	ALL,BW,EO,LYMPH	ALL:rs28659953:-5.076(3.862e-07),2.086(3.7e-02),1.926(0.0541),-1.952(0.05094) BW:rs28377694:4.960(7.065e-07),-4.775(1.8e-06),-1.744(0.08113),6.065(1.32e-09) EO:rs28410096:-0.680(0.4963),0.994(3.2e-01),-5.030(4.917e-07),-2.452(0.01421) EO:rs28532037:0.700(0.4842),0.994(3.2e-01),-5.030(4.897e-07),-2.368(0.01787) LYMPH:rs16917496:3.765(0.0001665),3.973(7.1e-05),1.747(0.08058),-7.150(8.685e-13)
chr12	122032660	124970066	ALL_HC;ATH_HC	ALL,ATH,HC	ALL:rs6488868:-5.030(4.901e-07),3.820(.0001334),-3.998(6.395E-005) ATH:rs7132277:-4.200(2.668e-05),-4.562(5.06e-06),4.170(3.041E-005) HC:rs7980687:-4.671(2.991e-06),-4.134(.0000356),5.103(3.348E-007)
chr13	47431314	49383761	LYMPH_BW;MONO_BW;BASO_BW	BASO,BW,LYMPH,MONO	BASO:rs9331991:4.388(1.143e-05),2.711(6.7e-03),2.857(0.004271),2.334(0.01958) BW:rs2406933:-3.877(0.0001056),5.438(5.4e-08),-4.220(2.441e-05),-3.350(0.0008073) LYMPH:rs11839271:-4.111(3.935e-05),4.503(6.7e-06),-5.154(2.544e-07),-3.701(0.000215) MONO:rs9568031:-4.094(4.235e-05),4.639(3.5e-06),-5.013(5.35e-07),-3.879(0.0001047)
chr13	113572502	115109852	NEUT_BW;GRAN_BW;WBC_BW;MWBC_BW	BW,GRAN,MWBC,NEUT,WBC	BW:rs2262208:4.553(5.3e-06),4.127(3.682e-05),4.025(5.687e-05),4.430(9.405e-06),3.875(0.0001066) GRAN:rs2479737:3.976(7.0e-05),4.900(9.582e-07),4.831(1.356e-06),5.232(1.677e-07),4.636(3.558e-06) MWBC:rs2479737:3.976(7.0e-05),4.900(9.582e-07),4.831(1.356e-06),5.232(1.677e-07),4.636(3.558e-06) NEUT:rs2479737:3.976(7.0e-05),4.900(9.582e-07),4.831(1.356e-06),5.232(1.677e-07),4.636(3.558e-06) WBC:rs225…
chr14	91297823	93129982	WBC_BMD	BMD,WBC	BMD:rs1075472:4.286(1.816e-05),-7.380(1.586e-13) WBC:rs11624512:3.771(0.00016286),-7.479(7.503e-14)
chr15	40384132	41176493	WBC_BW	BW,WBC	BW:rs34750756:4.482(7.4e-06),-3.137(0.001705) WBC:rs7183540:-0.266(7.9e-01),-4.170(3.047e-05)
chr15	59694505	61265371	NEUT_BW;GRAN_BW;MWBC_BW	BW,GRAN,MWBC,NEUT	BW:rs340005:4.651(3.3e-06),-3.872(0.0001081),-3.695(0.0002198),-3.875(0.0001067) GRAN:rs168144:4.329(1.5e-05),-3.992(6.559e-05),-3.696(0.0002193),-4.033(5.513e-05) MWBC:rs168144:4.329(1.5e-05),-3.992(6.559e-05),-3.696(0.0002193),-4.033(5.513e-05) NEUT:rs168144:4.329(1.5e-05),-3.992(6.559e-05),-3.696(0.0002193),-4.033(5.513e-05)
chr15	69018785	70129435	LYMPH_HEIGHT	HEIGHT,LYMPH	HEIGHT:rs12917282:-8.488(2.1e-17),-5.354(8.62e-08) LYMPH:rs7168824:-6.541(6.1e-11),-5.631(1.792e-08)
chr15	73628714	76398392	MONO_MBW	MBW,MONO	MBW:rs1378941:4.378(1.2e-05),-5.032(4.842e-07) MONO:rs8037798:-2.387(1.7e-02),6.011(1.849e-09)
chr15	84260468	86651872	GRAN_MBW;GRAN_BW;NEUT_BW;NEUT_MBW;MWBC_MBW	BW,GRAN,MBW,MWBC,NEUT	BW:rs12910372:-4.424(9.7e-06),-1.815(0.06946),3.39(7.0e-04),-1.776(0.07566),-2.190(0.02849) GRAN:rs4240775:-3.264(1.1e-03),4.355(1.328e-05),-4.479(7.5e-06),4.239(2.247e-05),4.584(4.564e-06) MBW:rs12909648:-3.900(9.6e-05),2.386(0.01704),-4.596(4.3e-06),2.049(0.04046),2.893(0.00382) MWBC:rs4240775:-3.264(1.1e-03),4.355(1.328e-05),-4.479(7.5e-06),4.239(2.247e-05),4.584(4.564e-06) NEUT:rs4240775:-3.2…
chr15	84264404	86650331	ALL_LM	ALL,LM	ALL:rs2401171:4.458(8.292e-06),3.95(7.824e-05) LM:rs8029016:4.236(2.275e-05),4.242(2.212e-05)
chr15	90475963	92164207	GRAN_MBW;WBC_MBW;GRAN_BW;NEUT_BW;MWBC_BW;NEUT_MBW;MWBC_MBW;WBC_BW;CD_BW	BW,CD,GRAN,MBW,MWBC,NEUT,WBC	BW:rs12906125:5.64(1.7e-08),-3.418(0.0006305),4.057(4.98e-05),4.288(1.8e-05),4.206(2.596e-05),4.162(3.152e-05),4.521(6.158e-06) CD:rs71407320:-1.341(1.8e-01),4.087(4.363e-05),-0.086(0.9316),0.038(9.7e-01),-0.053(0.9575),-0.027(0.9782),-0.681(0.4957) GRAN:rs1573644:5.309(1.1e-07),2.980(0.002885),4.404(1.064e-05),-4.145(3.4e-05),4.477(7.567e-06),4.485(7.294e-06),4.652(3.292e-06) MBW:rs6227:-5.199(2…
chr15	98030943	99243521	WBC_BW;NEUT_BW;GRAN_BW	BW,GRAN,NEUT,WBC	BW:rs7402982:5.975(2.3e-09),2.621(0.008756),2.655(0.007933),2.740(0.006142) GRAN:rs7402939:5.806(6.4e-09),3.219(0.001285),3.173(0.001508),3.292(0.0009947) NEUT:rs192664713:1.126(2.6e-01),3.132(0.001734),3.364(0.0007684),2.893(0.003811) WBC:rs7402939:5.806(6.4e-09),3.219(0.001285),3.173(0.001508),3.292(0.0009947)
chr16	14464238	16153189	LYMPH_BW;IBD_BW;UC_BW	BW,IBD,LYMPH,UC	BW:rs72789542:4.948(7.5e-07),nan,-3.919(8.88e-05),nan BW:rs77927814:4.894(9.9e-07),4.442(8.907e-06),-3.992(6.564e-05),4.342(1.413e-05) IBD:rs7200543:-4.692(2.7e-06),4.654(3.259e-06),-3.982(6.836e-05),4.458(8.26e-06) LYMPH:rs60782127:2.326(2.0e-02),-0.756(0.4498),-4.206(2.603e-05),-0.777(0.4373) UC:rs4985148:-4.716(2.4e-06),4.210(2.55e-05),-3.764(0.0001674),4.548(5.416e-06)
chr16	49009390	52033613	GRAN_BMD	BMD,GRAN	BMD:rs8045178:4.892(9.974e-07),-4.046(5.21e-05) GRAN:rs1362622:-0.798(0.42470286),4.238(2.254e-05)
chr16	71107224	72933804	CD_HEIGHT	CD,HEIGHT	CD:rs3764310:4.636(3.556e-06),3.09(0.0020) HEIGHT:rs217181:-4.446(8.746e-06),6.266(3.7e-10)
chr17	16413609	18855611	WBC_LM	LM,WBC	LM:rs11656775:-4.465(8.014e-06),-4.039(5.374e-05) WBC:rs12945601:-4.054(5.03e-05),-5.139(2.766e-07)
chr17	34472753	36800153	NEUT_HEIGHT	HEIGHT,NEUT	HEIGHT:rs4795281:4.417(1e-05),5.415(6.136e-08) NEUT:rs8182313:3.633(0.00028),5.676(1.376e-08)
chr17	43057585	45874072	ALL_HEIGHT	ALL,HEIGHT	ALL:rs4986172:5.214(1.844e-07),-10.727(7.6e-27) HEIGHT:rs4986172:5.214(1.844e-07),-10.727(7.6e-27)
chr17	45876022	47515176	IBD_BW	BW,IBD	BW:rs72833480:-5.466(4.6e-08),-3.962(7.417e-05) IBD:rs8079333:4.873(1.1e-06),-4.340(1.424e-05)
chr18	20649472	22996367	MONO_BW	BW,MONO	BW:rs28591408:4.639(3.5e-06),3.967(7.279e-05) MONO:rs113232639:-4.075(4.6e-05),-6.065(1.319e-09)
chr18	20650012	22994310	WBC_BMI	BMI,WBC	BMI:rs1788785:-4.138(3.505e-05),6.383(1.74e-10) WBC:rs891389:3.698(0.0002176),-6.399(1.564e-10)
chr18	57632301	59019891	NEUT_LM;GRAN_BMI;WBC_HEIGHT;NEUT_BMI;MWBC_OBESITY;GRAN_LM;WBC_BMI;GRAN_OBESITY;NEUT_OBESITY;WBC_OBESITY;WBC_LM;MWBC_LM;MWBC_BMI	BMI,GRAN,HEIGHT,LM,MWBC,NEUT,OBESITY,WBC	BMI:rs6567160:6.935(4.062e-12),-4.075(4.61e-05),7.034(2e-12),-4.235(2.289e-05),-4.062(4.869e-05),-4.215(2.497e-05),6.373(1.854e-10),-4.127(3.674e-05) GRAN:rs17700144:6.305(2.886e-10),-4.418(9.947e-06),6.633(3.3e-11),-4.290(1.783e-05),-4.422(9.765e-06),-4.581(4.633e-06),5.666(1.461e-08),-4.439(9.026e-06) HEIGHT:rs11152213:6.699(2.096e-11),-4.061(4.886e-05),7.181(6.9e-13),-4.166(3.099e-05),-4.059(4…
chr19	18411802	19876112	LYMPH_HEIGHT	HEIGHT,LYMPH	HEIGHT:rs8103992:-7.716(1.2e-14),-4.887(1.022e-06) LYMPH:rs8103992:-7.716(1.2e-14),-4.887(1.022e-06)
chr19	32747302	34261719	NEUT_BW	BW,NEUT	BW:rs10402712:-5.051(4.4e-07),-2.006(0.04486) NEUT:rs8107837:-3.994(6.5e-05),-4.473(7.71e-06)
chr19	42132193	43860076	MWBC_BW;WBC_BW;MONO_BW	BW,MONO,MWBC,WBC	BW:rs143964373:5.199(2.0e-07),4.837(1.319e-06),3.073(0.002117),3.069(0.002146) MONO:rs35493131:4.276(1.9e-05),6.225(4.813e-10),4.857(1.191e-06),5.332(9.706e-08) MWBC:rs35493131:4.276(1.9e-05),6.225(4.813e-10),4.857(1.191e-06),5.332(9.706e-08) WBC:rs35493131:4.276(1.9e-05),6.225(4.813e-10),4.857(1.191e-06),5.332(9.706e-08)
chr19	47150082	49281838	CD_BW;IBD_BW;BASO_BW	BASO,BW,CD,IBD	BASO:rs439523:4.311(1.627e-05),3.867(1.1e-04),3.837(0.0001244),2.290(0.02205) BW:rs368565:-3.611(0.0003054),-5.374(7.7e-08),nan,nan BW:rs516246:4.057(4.971e-05),-5.158(2.5e-07),-6.620(3.58e-11),-4.564(5.008e-06) CD:rs492602:4.082(4.466e-05),-5.111(3.2e-07),6.684(2.328e-11),4.605(4.132e-06) CD:rs601338:4.087(4.374e-05),-5.030(4.9e-07),-6.684(2.33e-11),-4.597(4.284e-06) IBD:rs492602:4.082(4.466e-05…
chr20	9730921	11249533	CD_BW;IBD_BW	BW,CD,IBD	BW:rs2206815:5.888(3.9e-09),-3.869(0.0001093),-4.365(1.27e-05) CD:rs13042727:0.319(7.5e-01),3.936(8.276e-05),1.970(0.04888) IBD:rs2206815:5.888(3.9e-09),-3.869(0.0001093),-4.365(1.27e-05)
chr20	42681070	44838112	BASO_HEIGHT	BASO,HEIGHT	BASO:rs6017443:-5.703(1.177e-08),4.549(5.4e-06) HEIGHT:rs2239535:-4.896(9.757e-07),5.136(2.8e-07)
chr20	62190180	62962869	EO_BW	BW,EO	BW:rs1151625:-4.856(1.2e-06),-4.135(3.543e-05) EO:rs6062496:-0.24(8.1e-01),4.196(2.712e-05)
chr21	15951414	18052991	BASO_BW	BASO,BW	BASO:rs1297255:4.479(7.489e-06),0.176(8.6e-01) BW:rs17274750:-3.311(0.0009306),-5.038(4.7e-07)
chr22	42691238	43713668	MWBC_BW	BW,MWBC	BW:rs1548304:-4.254(2.1e-05),-0.908(0.3637) MWBC:rs47340:3.568(3.6e-04),4.841(1.295e-06)
chr22	49825403	51237063	MWBC_BW;NEUT_BW	BW,MWBC,NEUT	BW:rs4077129:-5.034(4.8e-07),3.214(0.00131),3.317(0.0009113) MWBC:rs137873:2.605(9.2e-03),-4.268(1.969e-05),-4.259(2.057e-05) NEUT:rs137873:2.605(9.2e-03),-4.268(1.969e-05),-4.259(2.057e-05)
