# Supplementary material for: Exploring the Genetic Correlation Between Growth and Immunity Based on Summary Statistics of Genome-Wide Association Studies
Source: Front Genet. 2018 Sep 14;9:393. doi: 10.3389/fgene.2018.00393 (PMC6149433; doi:10.3389/fgene.2018.00393)
Supplement: Supplementary file 4 [file Table_4.XLSX]

## Sheet: Table S4
Table S4. The frequncy of KEGG pathways included in the significant overlapping between immune and growth phenotypes.
Overlapping KEGG pathway	Frequency included in immune and growth traits
hsa05322 : Systemic lupus erythematosus	70
hsa05416 : Viral myocarditis	62
hsa04940 : Type I diabetes mellitus	55
hsa05332 : Graft-versus-host disease	47
hsa05320 : Autoimmune thyroid disease	42
hsa04612 : Antigen processing and presentation	41
hsa04514 : Cell adhesion molecules (CAMs)	40
hsa05310 : Asthma	38
hsa05330 : Allograft rejection	38
hsa04144 : Endocytosis	31
hsa04650 : Natural killer cell mediated cytotoxicity	30
hsa05140 : Leishmaniasis	27
hsa04920 : Adipocytokine signaling pathway	18
hsa04520 : Adherens junction	14
hsa04610 : Complement and coagulation cascades	14
hsa04145 : Phagosome	13
hsa04660 : T cell receptor signaling pathway	13
hsa05220 : Chronic myeloid leukemia	13
hsa04070 : Phosphatidylinositol signaling system	12
hsa05214 : Glioma	12
hsa04510 : Focal adhesion	11
hsa04360 : Axon guidance	10
hsa04664 : Fc epsilon RI signaling pathway	9
hsa04512 : ECM-receptor interaction	8
hsa04630 : Jak-STAT signaling pathway	8
hsa04670 : Leukocyte transendothelial migration	8
hsa05212 : Pancreatic cancer	8
hsa05223 : Non-small cell lung cancer	8
hsa00920 : Sulfur metabolism	7
hsa04020 : Calcium signaling pathway	7
hsa04666 : Fc gamma R-mediated phagocytosis	7
hsa04270 : Vascular smooth muscle contraction	6
hsa04370 : VEGF signaling pathway	6
hsa04971 : Gastric acid secretion	6
hsa05211 : Renal cell carcinoma	6
hsa05215 : Prostate cancer	6
hsa05414 : Dilated cardiomyopathy	6
hsa04662 : B cell receptor signaling pathway	5
hsa04720 : Long-term potentiation	5
hsa04722 : Neurotrophin signaling pathway	5
hsa04210 : Apoptosis	4
hsa04310 : Wnt signaling pathway	4
hsa04540 : Gap junction	4
hsa04620 : Toll-like receptor signaling pathway	4
hsa04621 : NOD-like receptor signaling pathway	4
hsa05216 : Thyroid cancer	4
hsa00531 : Glycosaminoglycan degradation	3
hsa00562 : Inositol phosphate metabolism	3
hsa04330 : Notch signaling pathway	3
hsa04622 : RIG-I-like receptor signaling pathway	3
hsa04916 : Melanogenesis	3
hsa05210 : Colorectal cancer	3
hsa05218 : Melanoma	3
hsa05219 : Bladder cancer	3
hsa05222 : Small cell lung cancer	3
hsa04320 : Dorso-ventral axis formation	2
hsa04912 : GnRH signaling pathway	2
hsa05410 : Hypertrophic cardiomyopathy (HCM)	2
hsa00600 : Sphingolipid metabolism	1
hsa03320 : PPAR signaling pathway	1
hsa04730 : Long-term depression	1
hsa04910 : Insulin signaling pathway	1
hsa05020 : Prion diseases	1
hsa05213 : Endometrial cancer	1
hsa05412 : Arrhythmogenic right ventricular cardiomyopathy (ARVC)	1
